# Supplementary material for: Plant Extracts Control In Vitro Growth of Disease-Causing Fungi in Chayote
Source: Plants (Basel). 2023 Apr 27;12(9):1800. doi: 10.3390/plants12091800 (PMC10180525; doi:10.3390/plants12091800)
Supplement: Supplementary file 1 [file plants-12-01800-s001.zip]

Archive with 1 entries (1 files):
- plants-2267963-supplementary.pdf
